# Supplementary material for: Schistosoma japonicum cathepsin L1: A potential target for anti-schistosomiasis strategies
Source: PLoS Negl Trop Dis. 2025 Jul 7;19(7):e0013241. doi: 10.1371/journal.pntd.0013241 (PMC12266431; doi:10.1371/journal.pntd.0013241)
Supplement: S2 Table — (XLSX) [file pntd.0013241.s002.xlsx]

## Sheet: Worm burden
S2 Table. Results from two independent vaccination/challenge experiments in a murine model.
First experiment
No.	Groups
	SjCL1	SjCL2	SjCL3	SjCL4	SjCL5	PBS
mouse 1	14	28	26	20	28	28
mouse 2	18	20	25	24	25	40
mouse 3	12	28	28	28	27	24
mouse 4	25	34	31	35	37	27
mouse 5	14	25	23	24	22	23
mouse 6	11	30	32	32	32	32
mouse 7	22	25	28	28	24	24
mouse 8	18	26	28	33	25	26
mouse 9	28	28	28	32	30	29
mouse 10	14	26	26	26	31	31
Total	176	270	275	282	281	284
Worm reduction rate (%)	38.0282	4.92958	3.16901	0.704225	1.05634	0
Second experiment
No.	Groups
	SjCL1	SjCL2	SjCL3	SjCL4	SjCL5	PBS
mouse 1	14	22	21	27	21	27
mouse 2	25	19	34	35	18	25
mouse 3	17	31	28	27	28	28
mouse 4	15	28	26	23	22	33
mouse 5	18	30	28	24	34	23
mouse 6	15	27	32	31	32	31
mouse 7	20	24	29	35	28	24
mouse 8	19	25	24	25	25	28
mouse 9	21	23	26	30	33	30
mouse 10	15	28	21	25	26	26
Total	179	257	269	282	267	275
Worm reduction rate (%)	34.9091	6.54545	2.18182	-2.54545	2.90909	0
Worm reduction rate =(1-worm numbers of indicated group/worm numbers of PBS group)×100

## Sheet: Egg burden
First experiment
No.	Groups
	SjCL1	SjCL2	SjCL3	SjCL4	SjCL5	PBS
mouse 1	5675	18214	10742	11325	11875	11700
mouse 2	6400	15287	19748	16793	16775	16775
mouse 3	9075	14257	11368	11042	16925	15925
mouse 4	9725	17488	13224	8532	11175	11725
mouse 5	6300	10442	9532	9940	14950	14950
mouse 6	6125	12033	13022	16321	17950	14150
mouse 7	13300	15020	16474	16542	15175	15175
mouse 8	12225	19332	20358	12498	17900	18200
mouse 9	5250	9588	9114	10157	12550	11550
mouse 10	5700	16422	16393	13342	18850	18150
Total	79775	148083	139975	126492	154125	148300
Egg reduction rate (%)	46.207	0.146325	5.61362	14.7053	-3.92785	0
Second experiment
No.	Groups
	SjCL1	SjCL2	SjCL3	SjCL4	SjCL5	PBS
mouse 1	3777	10819	15066	17200	10667	10333
mouse 2	8066	16906	10600	12661	15093	12466
mouse 3	7200	9600	13467	9230	10133	13355
mouse 4	12133	8323	11333	14533	15734	19706
mouse 5	6076	12723	17200	17200	17722	17453
mouse 6	8804	9433	15026	12133	12754	11213
mouse 7	7429	9885	12667	12466	17133	14013
mouse 8	7553	11809	18933	14269	18087	10653
mouse 9	6400	12038	13335	11327	13185	18213
mouse 10	5666	18466	9629	10449	17822	14013
Total	73104	120002	137256	131468	148330	141418
Egg reduction rate (%)	48.3064	15.1438	2.94305	7.03588	-4.88764	0
Egg reduction rate =(1-egg numbers of indicated group/egg numbers of PBS group)×100

## Sheet: Body weight
First experiment
No.	Groups
	Blank	SjCL1	SjCL2	SjCL3	SjCL4	SjCL5	PBS
mouse 1	37.6	30.8	25.2	25.8	24.2	25.2	24.7
mouse 2	35.2	34.9	30.3	30.1	31.5	30.6	22.2
mouse 3	35.5	35.1	24.9	25.9	25.9	24.9	22.4
mouse 4	36.3	30	26.8	26.8	26.8	26.8	28.9
mouse 5	36.8	36.6	23.6	28.6	27.6	29.6	28.2
mouse 6	34.2	29.5	30.5	32.8	24.3	31.5	28.4
mouse 7	37.3	32.5	28.6	28.6	26.6	22.6	31.1
mouse 8	36.8	33.8	29.4	21.6	27.4	25.2	21.6
mouse 9	33.9	27.6	24.1	23.1	18.4	24.1	30.2
mouse 10	36.4	28.9	22.6	23.6	27.1	25.4	26.2
Average	36	31.97	26.6	26.69	25.98	26.59	26.39
Body weight reduction rate (%)	0	11.1944	26.1111	25.8611	27.8333	26.1389	26.6944
Second experiment
No.	Groups
	Blank	SjCL1	SjCL2	SjCL3	SjCL4	SjCL5	PBS
mouse 1	25.8	24.2	24.2	22.8	18.3	21.56	18.4
mouse 2	34.6	25.3	18.6	21.3	20.3	22.2	20.7
mouse 3	33.2	33.5	23.6	23.2	21.7	21.4	18.6
mouse 4	26.8	34.1	21.9	19.5	24.3	23.1	22.9
mouse 5	24.5	26.8	24.3	24.1	21.4	23.5	21.8
mouse 6	29.1	24.1	25	25.9	22.7	19.8	19.6
mouse 7	27.7	29.6	18.4	20.6	22.9	23.6	22.1
mouse 8	32.3	25.5	19.2	24	23.2	22.5	28.4
mouse 9	31.2	23.83	20.5	18.2	19.4	23	25.2
mouse 10	36.4	25.19	17.9	21	25.2	16.6	21
Average	30.16	27.212	21.36	22.06	21.94	21.726	21.87
Body weight reduction rate (%)	1.11022e-14	24.4111	40.6667	38.7222	39.0556	39.65	39.25
Body weight reduction rate =(1-body weight of indicated group/body weight of Blank group)×100

## Sheet: Liver weight
First experiment
No.	Groups
	Blank	SjCL1	SjCL2	SjCL3	SjCL4	SjCL5	PBS
mouse 1	2.32	2.36	2.44	3.16	2.03	2.03	2.23
mouse 2	1.98	2.29	2.49	2.79	2.61	2.66	2.46
mouse 3	1.89	2.34	2.31	2.71	2.11	2.38	2.18
mouse 4	2.33	1.92	2.1	2.13	2.3	2.4	2.53
mouse 5	2.23	2.19	2.36	2.08	2.18	2.15	2.59
mouse 6	1.82	2.17	2.69	2.04	2.05	3.06	2.27
mouse 7	1.94	2.19	2.41	2.61	2.94	2.24	2.14
mouse 8	2.01	2.1	2.58	2.47	3.55	2.79	2.75
mouse 9	2.24	2.22	2.05	2.31	3.2	2.3	2.3
mouse 10	1.79	1.89	2.18	2.69	2.47	2.87	2.57
Total	2.055	2.167	2.361	2.499	2.544	2.488	2.402
Liver weight gain rate (%)	-2.16102e-14	5.45012	14.8905	21.6058	23.7956	21.0706	16.8856
Second experiment
No.	Groups
	Blank	SjCL1	SjCL2	SjCL3	SjCL4	SjCL5	PBS
mouse 1	1.74	2.36	2.14	2.62	2.46	2.13	2
mouse 2	1.86	1.93	2.31	2.31	2.23	2.12	2.08
mouse 3	1.73	2.07	2.14	2.23	2.1	2.52	2.83
mouse 4	1.96	2.12	2.02	2.02	2.58	2.72	2.65
mouse 5	1.43	1.65	1.913	2.49	2.22	2.1	2.48
mouse 6	1.4	1.48	2.314	2.36	2.49	2.75	2.44
mouse 7	2.3	2.28	2.44	2.74	2.79	2.54	2.16
mouse 8	2.3	2.15	1.964	2.39	1.92	1.86	1.92
mouse 9	2.2	1.86	2.561	1.72	2.17	1.91	2.32
mouse 10	1.92	2.01	1.87	1.97	2.46	2.06	1.88
Total	1.884	1.991	2.1672	2.285	2.342	2.271	2.276
Liver weight gain rate (%)	2.35716e-14	5.67941	15.0318	21.2845	24.31	20.5414	20.8068
Liver weight gain rate =(liver weight of indicated group/liver weight of Blank group-1)×100

## Sheet: Spleen weight
First experiment
No.	Groups
	Blank	SjCL1	SjCL2	SjCL3	SjCL4	SjCL5	PBS
mouse 1	0.28	0.51	0.42	0.52	0.55	0.42	0.5
mouse 2	0.23	0.55	0.51	0.44	0.59	0.53	0.5
mouse 3	0.14	0.6	0.49	0.52	0.42	0.52	0.44
mouse 4	0.2	0.48	0.62	0.68	0.52	0.64	0.65
mouse 5	0.23	0.49	0.43	0.49	0.55	0.47	0.41
mouse 6	0.26	0.47	0.57	0.52	0.49	0.51	0.46
mouse 7	0.2	0.43	0.55	0.36	0.33	0.4	0.52
mouse 8	0.19	0.39	0.41	0.62	0.47	0.66	0.61
mouse 9	0.22	0.59	0.49	0.54	0.66	0.67	0.62
mouse 10	0.19	0.44	0.52	0.58	0.72	0.75	0.56
Total	0.214	0.495	0.501	0.527	0.53	0.557	0.527
Spleen weight gain rate (%)	2.22045e-14	131.308	134.112	146.262	147.664	160.28	146.262
Second experiment
No	Groups
	Blank	SjCL1	SjCL2	SjCL3	SjCL4	SjCL5	PBS
mouse 1	0.2	0.6	0.49	0.53	0.54	0.53	0.52
mouse 2	0.18	0.51	0.51	0.5	0.44	0.46	0.54
mouse 3	0.15	0.44	0.62	0.54	0.45	0.42	0.5
mouse 4	0.19	0.42	0.35	0.45	0.4	0.49	0.39
mouse 5	0.17	0.39	0.41	0.42	0.42	0.36	0.42
mouse 6	0.13	0.52	0.44	0.46	0.43	0.6	0.47
mouse 7	0.24	0.42	0.46	0.48	0.62	0.54	0.52
mouse 8	0.19	0.41	0.42	0.37	0.36	0.38	0.5
mouse 9	0.23	0.36	0.39	0.35	0.42	0.52	0.42
mouse 10	0.1666	0.5	0.44	0.61	0.46	0.4	0.41
Total	0.18466	0.457	0.453	0.471	0.454	0.47	0.469
Spleen weight gain rate (%)	0	147.482	145.316	155.063	145.857	154.522	153.98
Spleen weight gain rate =(spleen weight of indicated group/spleen weight of Blank group-1)×100
