# Supplementary material for: Schistosoma japonicum cathepsin L1: A potential target for anti-schistosomiasis strategies
Source: PLoS Negl Trop Dis. 2025 Jul 7;19(7):e0013241. doi: 10.1371/journal.pntd.0013241 (PMC12266431; doi:10.1371/journal.pntd.0013241)
Supplement: S3 Table — (XLSX) [file pntd.0013241.s003.xlsx]

## Sheet: Sheet1
S3 Table. Results of Figure 4A
Raw data (Ct value)
Gene	SjCL1（Target）					GAPDH (Standard control)	PSMD4 （Reference control）
cDNA	E	C	S	M	F	Standard cDNA	E	C	S	M	F	Standard cDNA
Technical replicate 1	19.581	20.099	18.28	17.298	20.454	17.446	16.924	16.577	16.873	16.593	18.109	17.315
Technical replicate 2	19.778	19.912	18.251	17.458	20.461	17.799	16.947	16.909	16.864	16.432	18.054	17.47
Technical replicate 3	19.853	19.615	18.453	17.228	19.963	17.405	16.92	17.094	17.138	16.724	18.424	17.799
Technical replicate 4	19.809	19.253	18.464	17.187	20.423	17.964	16.931	16.859	16.933	16.258	18.192	17.549
Realtive expression value of SjCL1
cDNA	E	C	S	M	F
Technical replicate 1	0.172733	0.114754	0.432502	0.6256	0.22654
Technical replicate 2	0.151106	0.130598	0.441929	0.56006	0.225718
Technical replicate 3	0.14253	0.160565	0.384333	0.657193	0.318571
Technical replicate 4	0.147979	0.206803	0.381459	0.675885	0.232331
Calculation formula : Relative expression value = 2-(∆∆Ct) (∆Ct=Ct Target/Standard control -average Ct Reference control, ∆∆Ct=∆Ct Target -average ∆Ct Standard control)
E: egg, C: cercariae, S: hepatic schistosomula, M: adult males, F: adult females
