# Supplementary material for: Schistosoma japonicum cathepsin L1: A potential target for anti-schistosomiasis strategies
Source: PLoS Negl Trop Dis. 2025 Jul 7;19(7):e0013241. doi: 10.1371/journal.pntd.0013241 (PMC12266431; doi:10.1371/journal.pntd.0013241)
Supplement: S4 Table — (XLSX) [file pntd.0013241.s004.xlsx]

## Sheet: Sheet1
S4 Table. Results of Figure 5C.
No.	Male			Female
	Rabbit IgG	Anti-SjCL1		Rabbit IgG	Anti-SjCL1
	10 µg/ml	1 µg/ml	10 µg/ml	10 µg/ml	1 µg/ml	10 µg/ml
1	6.1938	5.15058	3.53754	6.5879	6.4417	3.7754
2	6.15054	3.66156	3.63676	7.4413	2.2836	6.03676
3	7.38702	4.19812	3.38424	7.9204	3.4476	3.38424
4	6.00412	3.84388	4.42	8.5466	6.1218	2.42
5	3.23438	5.33328	2.41346	3.192	4.3325	1.41346
6	5.89	3.18332	5.00836	4.3325	5.6574	5.1836
7	5.34662	3.7166	3.25832	8.7547	3.0528	4.25832
8	2.7421	3.07044	3.56816	7.1128	1.0549	3.76816
9	6.58882	5.1125	4.91432	6.3232	1.08337	5.91432
10	6.6423	4.12422	2.70658	1.328	3.69351	2.70658
11	5.1498	3.26744	2.81662	5.9454	3.00206	2.81662
12	5.82664	3.60738	1.6347	2.2872	2.91332	3.44986
13	2.3884	4.69034	3.44986	6.3321	6.2076	1.00582
14	5.443	2.84552	3.70582	3.70582	3.32115	3.01006
15	5.76674	1.75816	1.01006	1.01006	2.84552	5.443
Average (mm)	5.38362	3.83756	3.29765	5.388	3.69726	3.63908
